# Supplementary material for: Climate Change Impacts Assessment Using Crop Simulation Model Intercomparison Approach in Northern Indo-Gangetic Basin of Bangladesh
Source: Int J Environ Res Public Health. 2022 Nov 28;19(23):15829. doi: 10.3390/ijerph192315829 (PMC9738293; doi:10.3390/ijerph192315829)
Supplement: Supplementary file 1 [file ijerph-19-15829-s001.zip]

Archive with 1 entries (1 files):
- ijerph-1984848-supplementary.pdf
